# Supplementary material for: Binary similarity measures for fingerprint analysis of qualitative metabolomic profiles
Source: Metabolomics. 2018 Jan 31;14(3):29. doi: 10.1007/s11306-018-1327-y (PMC5846857; doi:10.1007/s11306-018-1327-y)
Supplement: Supplementary file 2 — Supplementary material 2 (XLSX 44 KB) [file 11306_2018_1327_MOESM2_ESM.xlsx]

## Sheet: Descritpion
SUPPORTING INFORMATION
Online resource 2
Binary similarity measures for fingerprint analysis of qualitative metabolomic profiles
Anita Rácz1, Filip Andrić2,*, Dávid Bajusz3, Károly Héberger1
1Plasma Chemistry Research Group, Research Centre for Natural Sciences, Hungarian Academy of Sciences, H-1117 Budapest, Magyar tudósok krt. 2, Hungary
2Faculty of Chemistry, University of Belgrade, Studentski trg 12-16, 11000 Belgrade, Serbia
3Medicinal Chemistry Research Group, Research Centre for Natural Sciences, Hungarian Academy of Sciences, H-1117 Budapest, Magyar tudósok krt. 2, Hungary
*To whom correspondence should be addressed:
Dr. Filip Andrić						CAPTION
Assistant professor						This file contains qualitative binary metabolomic data described in the Table 2 of the manuscript, as well as the quantitative metabolomic data from the work of Dimkić et al. (last data sheet)
Department of Analytical Chemistry
Faculty of Chemistry, University of Belgrade
E-mail: andric@chem.bg.ac.rs
Phone: +381 11 3336 755

## Sheet: Arsenijević
Binary metabololomic data from Arsenijevic et al.
		Samples
No	Metabolite	I1	I2	I3	I4	I5	I6	I7	I8
1	Apigenin heteroside	1	1	1	0	1	0	0	0
2	Luteolin7-O-diglucuronide	1	1	1	1	1	1	1	0
3	Catechine derivative	1	1	1	1	1	1	1	1
4	Phenolic acid	1	0	0	1	1	1	1	1
5	6-O-Substituted-flavone heteroside	0	0	0	1	1	1	1	1
6	Apigenin heteroside	1	1	1	0	1	0	0	0
7	6-O-Substituted-flavone heteroside	0	0	0	0	0	1	1	1
8	Luteolin 7-O-glucuronide	1	1	1	1	1	1	1	1
9	Apigenin 7-O-glucuronide	1	1	1	1	1	1	1	1
10	Rosmarinic acid	1	1	1	1	1	1	1	1
11	Salvianolic acid H	1	1	1	0	0	0	1	0
12	Salvianolic acid H methyl derivative	1	1	1	0	0	0	0	0
Sample coding system
T. pannonicus infusions from I1 to I8

## Sheet: Cardarelli
Binary metabololomic data from Cardarelli et al.
		Samples
No	Metabolite	S1	S2	S3	S4	S5	S6	S7	S8	S9	S10	S11	S12	S13	S14	S15	S16	S17	S18
1	8-C-Glucosyl- 7-O-Methylaloediol	0	0	0	0	0	0	0	0	0	1	0	0	0	0	0	0	0	0
2	4-O-Glucosyl-Isoaloeresin D	0	0	0	0	0	1	0	0	0	0	0	0	0	0	0	0	0	0
3	7-Omethylaloeresin A	0	0	0	0	0	0	1	0	1	0	0	0	0	0	0	0	0	0
4	(5-/7-) Hydroxyaloin	1	0	0	1	0	1	1	1	1	0	0	0	0	0	0	0	0	0
5	Aloenin	1	0	0	0	0	0	0	0	0	0	1	0	0	0	1	0	0	0
6	Apigenin	1	0	0	0	0	0	0	0	0	0	0	0	0	0	0	0	0	0
7	8-O-Methyl-7-hydroxyaloin	0	0	0	0	0	0	1	0	1	1	0	0	0	0	0	0	0	0
8	Aloenin B	0	0	0	0	0	0	0	0	0	1	0	0	0	0	0	0	0	0
9	Aloeresin B	1	0	0	0	0	0	1	0	0	1	1	0	0	0	0	0	0	0
10	Aloeresin C	0	0	0	0	0	0	0	0	0	1	0	0	0	0	0	0	0	0
11	Aloeresin D	0	0	0	0	0	0	0	0	1	0	1	0	0	0	0	0	0	0
12	Aloeresin E	0	0	0	0	0	0	0	0	0	1	1	0	0	0	0	0	0	0
13	Aloeresin F	0	0	0	0	0	0	1	0	0	1	0	0	0	0	0	0	0	0
14	5-Hydroxyaloin A (6-O-acetate)	0	0	0	1	0	0	0	1	0	0	0	0	0	0	0	0	0	0
15	Feroxin A	0	0	0	0	0	0	1	0	0	0	0	0	0	0	0	0	0	0
16	Isoaloeresin D	0	0	0	0	0	0	0	0	0	0	1	0	0	0	0	0	0	0
Sample coding system
S1	A. arborescens
S2	A. aristata
S3	A. barbadensis
S4	A. claviflora
S5	A. dichotoma
S6	A. erinacea
S7	A. ferox
S8	A. grandidentata
S9	A. marlothii
S10	A. melanacantha
S11	A. nyeriensis
S12	A. perfoliata
S13	A. plicatilis
S14	A. ramosissima
S15	A. spinosissima
S16	A. squarrosa
S17	A. striata
S18	A. variegata

## Sheet: Dimkić 1
Binary metabololomic data from Dimkic et al. (Acids and esters)
		Samples
No	Metabolite	S2	S3	S7	S16	S18	S22	S24	S30	S32	S34	S45	S47	S48	P15	P18	P33	P41
1	Pyroglutamic acid	1	1	1	1	1	1	1	1	1	1	1	1	1	1	1	1	1
2	Citric acid	1	1	1	1	1	1	1	1	1	1	1	1	1	1	0	1	0
3	Succinic acid	1	1	1	1	1	1	1	1	1	1	1	1	1	1	1	1	1
4	p-Hydroxybenzoic acid	0	1	1	0	1	0	0	0	0	0	0	0	1	1	1	1	1
5	p-Hydroxybenzoic acid or isomer	0	0	1	0	1	0	0	0	0	0	1	1	1	0	1	1	1
6	Benzoic acid	0	1	0	0	1	0	0	0	0	0	1	1	1	0	1	1	1
7	Gallic acid	0	1	1	0	0	0	0	0	0	0	0	0	0	0	0	1	0
8	Protocatechuic acid	0	0	0	0	0	0	0	0	0	0	0	0	0	0	1	1	1
9	3-O-Caffeoylquinic acid	0	1	1	1	1	1	1	1	1	1	1	1	1	0	1	1	0
10	3-O-p-Coumaroylquinic acid	1	1	1	1	1	1	0	1	0	0	0	0	1	0	1	1	0
11	Caffeic acid	0	1	1	1	1	0	0	0	0	0	1	0	1	1	1	1	1
12	Ethyl gallate	1	0	0	1	0	0	0	0	0	0	0	0	0	0	0	0	0
13	p-Coumaric acid	0	1	1	1	1	0	0	0	0	0	1	0	1	1	1	1	1
14	Ferulic acid isomer	0	1	1	0	1	0	0	0	0	0	0	0	0	0	0	1	1
15	Ferulic acid	0	0	0	0	1	0	0	0	0	0	0	0	1	0	1	1	1
16	Cinnamic acid	0	0	0	0	0	0	0	0	0	0	0	0	1	0	1	0	1
17	Ferulic acid isomer	0	1	0	0	1	0	0	0	0	0	0	0	1	0	0	0	0
18	Ethyl caffeate	0	1	1	0	0	0	0	0	0	0	1	0	1	0	0	0	0
19	Caffeic acid derivative	0	1	0	0	0	0	0	0	0	0	0	0	0	0	1	1	1
20	Caffeic acid derivative	0	1	1	0	1	0	0	0	0	0	0	0	1	0	1	1	1
21	Benzyl caffeate	0	0	1	1	1	1	0	0	1	0	1	0	1	1	1	1	1
22	Caffeic acid isomer	0	0	1	0	1	0	0	0	0	0	0	0	1	0	1	1	1
23	Prenyl caffeate	1	1	1	1	1	1	1	1	1	1	0	1	1	1	1	1	1
24	Caffeic acid phenethyl ester	0	1	1	1	1	1	1	1	1	1	0	0	1	1	1	1	1
25	p-Coumaric acid isomer	0	0	1	0	0	0	0	0	0	0	0	0	0	0	0	0	1
26	p-Coumaric acid methylbutenyl ester	0	1	1	1	1	1	0	0	0	0	0	0	1	1	1	1	1
Sample coding system
S2	Betula pendula
S3	Populus nigra
S7	Populus nigra
S16	Quercus robur
S18	Populus alba
S22	Salix alba
S24	Prunus cerasus
S30	Prunus avium
S32	Pyrus communis
S34	Prunus domestica
S45	Prunus armeniaca
S47	Prunus persica
S48	Populus alba
P15	Propolis
P18	Propolis
P33	Propolis
P41	Propolis

## Sheet: Dimkić 2
Binary metabololomic data from Dimkic et al. (Flavonoids)
		Samples
No	Metabolite	S2	S3	S7	S16	S18	S22	S24	S30	S32	S34	S45	S47	S48	P15	P18	P33	P41
1	Quercetin	1	1	1	1	1	1	1	1	0	0	1	1	1	1	1	1	1
2	Rhamnetin	0	1	1	1	1	0	0	1	1	0	0	0	1	1	1	1	1
3	Kaempferol	1	1	1	1	1	1	1	1	0	0	0	1	1	1	1	1	1
4	Bis-methylated quercetin	1	1	1	1	1	1	1	1	1	1	1	1	1	1	1	1	1
5	Kaempferid	1	1	1	1	1	0	0	0	0	0	0	0	1	1	1	1	1
6	Bis-methylated quercetin	0	1	1	1	1	1	0	0	0	1	0	0	1	1	1	1	1
7	Galangin	0	1	1	1	1	1	1	1	1	1	1	0	1	1	1	1	1
8	Pinobanksin-5-methyl-ether	1	1	1	1	1	1	0	0	0	0	0	0	0	1	1	1	1
9	Pinobanksin	1	1	1	1	0	1	1	1	0	0	1	1	1	1	1	1	1
10	Pinobanksin-3-O-acetate	0	1	1	1	1	1	1	1	1	1	0	0	1	1	1	1	1
11	Pinobanksin-3-O-propionate	0	1	1	1	1	1	1	0	0	1	1	0	0	1	1	1	1
12	Pinobanksin–5 –methylether–3–O–acetate	1	1	1	1	1	1	1	0	0	1	0	0	0	1	1	1	1
13	Pinobanksin-3-O-butyrate	0	1	1	1	1	1	0	0	0	0	0	0	1	1	1	1	1
14	Pinobanksin-3-O-pentenoate	0	1	1	0	0	0	0	0	0	0	0	0	1	1	1	1	1
15	Pinobanksin-3-O-pentanoate	0	1	1	1	1	1	1	0	0	0	0	0	0	1	1	1	1
16	Pinobanksin-3-O-hexanoate	0	1	1	0	0	0	0	0	0	0	0	0	0	1	1	1	1
17	Tectochrysin	0	1	1	0	0	0	0	0	0	0	0	0	0	1	1	1	1
18	Apigenin	1	1	1	0	0	1	0	0	0	0	0	0	1	0	0	1	1
19	Luteolin	1	1	1	1	1	1	1	1	0	0	1	1	1	1	1	1	1
20	Chrisyn	1	1	1	1	1	1	1	1	1	1	0	0	1	1	1	1	1
21	Acacetin	1	1	1	0	1	0	0	1	1	1	0	0	0	1	1	1	1
22	Sakuranetin	1	1	1	1	1	1	1	1	0	0	1	0	1	1	1	1	1
23	Naringenin	1	1	1	1	1	1	1	1	0	0	1	1	0	0	1	1	1
24	Hesperetin	0	1	1	0	1	1	1	1	0	0	0	0	1	0	1	1	1
25	Pinocembrin	1	1	1	1	1	1	1	1	1	1	1	1	1	1	1	1	1
26	Pinostrombin	0	1	1	1	1	1	0	1	1	0	1	0	1	1	1	1	1
Sample coding system
S2	Betula pendula
S3	Populus nigra
S7	Populus nigra
S16	Quercus robur
S18	Populus alba
S22	Salix alba
S24	Prunus cerasus
S30	Prunus avium
S32	Pyrus communis
S34	Prunus domestica
S45	Prunus armeniaca
S47	Prunus persica
S48	Populus alba
P15	Propolis
P18	Propolis
P33	Propolis
P41	Propolis

## Sheet: Dimkić 3
Binary metabololomic data from Dimkic et al. (Glycerides and glycosides)
		Samples
No	Metabolite	S2	S3	S7	S16	S18	S22	S24	S30	S32	S34	S45	S47	S48	P15	P18	P33	P41
1	Rutin	1	1	0	0	1	0	1	1	1	1	0	1	0	0	1	1	0
2	Pinobanksin hexoside	0	1	1	0	1	1	1	0	0	0	0	0	1	0	0	0	0
3	Quercetin rhamnoside	1	1	1	1	0	0	0	0	0	0	0	1	0	0	0	0	0
4	Naringenin hexoside	0	1	1	0	1	1	1	0	0	0	0	1	0	0	0	1	1
5	Caffeoyl glycerol	0	0	1	0	0	0	0	0	0	0	0	0	0	0	1	1	1
6	Coumaroyl-caffeoylglycerol	0	0	0	0	0	0	0	0	0	0	0	0	0	0	0	1	1
7	Dicaffeoyl-acetylglycerol	0	1	0	0	1	0	0	0	0	0	0	0	1	1	0	1	1
8	Coumaroylcaffeoylacetylglycerol	0	0	0	0	0	0	0	0	0	0	0	0	0	1	0	1	1
9	Caffeoylferuloylacetylglycerol	0	0	0	0	0	0	0	0	0	0	0	0	0	0	0	1	1
10	Dicoumaroyl-acetylglycerol	0	0	0	0	0	0	0	0	0	0	0	0	0	0	0	1	1
11	Cinnamoyl-acetylcaffeoyl glycerol	0	0	0	0	0	0	0	0	0	0	0	0	0	0	0	1	1
Sample coding system
S2	Betula pendula
S3	Populus nigra
S7	Populus nigra
S16	Quercus robur
S18	Populus alba
S22	Salix alba
S24	Prunus cerasus
S30	Prunus avium
S32	Pyrus communis
S34	Prunus domestica
S45	Prunus armeniaca
S47	Prunus persica
S48	Populus alba
P15	Propolis
P18	Propolis
P33	Propolis
P41	Propolis

## Sheet: Dimkić quantitative
Quantitaive metabolomic data from Dimkic et. al.
		Metabolites
No	Sample name	Chl	Cat	p-Ohbenz	Caff	Ella	p-Coum	Ferr	Lut	Que	Nar	Api	Kaem	Pinob	Chr	Pinoc	Gal
S2	Betula pendula	0.07	0.18	0.26	0.68	2.88	0.11	0.35	0.3	1.27	0.3	1.49	0.33	0.35	0.35	0.32	0.34
S3	Populus nigra	0.41	3.66	5.78	14.18	0.15	9.2	3.59	0.3	1.53	0.72	2.63	0.88	10.32	28.86	23.49	7.39
S7	Populus nigra	0.28	1.48	4.3	14.77	0.15	32.92	5.37	0.3	0.92	3.52	4.74	1.01	6	15.17	19.67	9.08
S16	Quercus robur	0.07	1.35	0.26	0.68	3.87	0.3	0.35	0.3	0.45	0.73	0.3	0.33	0.35	0.88	0.32	0.4
S18	Populus alba	0.09	0.18	6.34	5.35	0.15	14.7	0.72	0.3	0.45	0.69	1.11	0.33	0.35	6.52	4.38	0.34
S22	Salix alba	0.59	6.43	0.26	0.68	0.15	0.39	0.35	0.3	0.45	0.73	0.3	0.33	0.35	0.57	0.32	0.34
S24	Prunus cerasus	0.31	1.78	0.31	0.68	0.15	0.1	0.36	0.3	0.45	4.58	0.3	0.33	0.35	0.34	0.4	0.34
S30	Prunus avium	0.52	0.26	0.72	0.68	0.15	0.19	0.37	0.3	1.84	4.68	0.3	1.29	0.35	1.45	0.76	0.34
S32	Pyrus communis	0.27	0.18	0.28	0.68	0.15	0.36	0.38	0.3	0.45	0.73	0.3	0.33	0.35	0.35	0.32	0.34
S34	Prunus domestica	0.94	0.18	0.28	0.68	0.15	0.37	0.39	0.3	0.45	0.73	0.3	0.33	0.35	0.35	0.32	0.34
S45	Prunus armeniaca	3.77	0.62	0.6	0.68	0.15	1.37	0.41	0.3	0.45	0.73	0.3	0.83	0.35	0.35	0.32	0.34
S47	Prunus persica	1.45	0.18	0.26	0.68	0.15	0.24	0.4	0.3	0.45	8.64	0.3	0.33	0.35	0.35	0.32	0.34
S48	Populus alba	0.07	0.18	10.25	0.68	0.15	18.07	1.58	0.3	1.39	0.62	0.62	0.36	0.35	7.15	4.55	0.34
P15	Propolis	0.07	0.18	3.63	3.44	0.15	2.91	0.4	0.3	0.45	0.73	0.3	0.51	2.52	6.85	3.52	3.27
P18	Propolis	0.07	0.18	15.34	14.32	0.15	20.32	2.75	0.76	3.96	0.43	5.2	3.1	14.7	31.43	19.66	16.82
P33	Propolis	0.14	0.18	10.52	19.92	2.08	42.19	26.74	2.36	9.19	0.55	6.36	3.98	48.5	49.5	31.74	23.99
P41	Propolis	0.07	0.18	30.57	21.2	2.08	40.07	12.11	1.45	6.05	0.62	7.31	3.94	26.15	43.73	27.24	25.13

## Sheet: Kicel
Binary metabololomic data from Kicel et al.
		Samples
No	Metabolite	S1	S2	S3	S4	S5	S6	S7	S8	S9	S10	S11	S12
1	3-O-caffeoylquinic acid (NCHA)	1	1	1	1	1	1	1	1	1	1	1	1
2	dicaffeoylquinic acid isomer	1	1	1	1	1	1	1	1	1	1	1	1
3	5-O-caffeoylquinic acid (CHA)	1	1	1	1	1	1	1	1	1	1	1	1
4	4-O-caffeoylquinic acid (CCHA)	1	1	1	1	1	1	1	1	1	1	1	1
5	procyanidin dimer	1	1	1	1	1	1	1	1	1	1	1	1
6	5-p-coumaroylquinic acid	1	1	1	1	1	1	1	1	1	1	1	1
7	(-)-epicatechin	1	1	1	1	1	1	1	1	1	1	0	1
8	caffeic acid derivative	0	1	1	0	0	0	0	0	0	1	0	0
9	procyanidin trimer C-1	1	1	1	1	1	1	1	1	1	1	1	1
10	procyanidin B-type tetramer	0	0	0	1	1	1	1	1	1	1	1	1
11	procyanidin B-type trimer	0	0	0	1	1	0	0	1	0	1	1	1
12	quercetin 3-O-β-glucoside-7-O-α-rhamnoside	0	0	0	0	0	1	0	0	0	0	0	1
13	procyanidin B-type tetramer	0	0	0	1	0	1	0	1	0	0	0	1
14	quercetin 3-O-β-(2''-O-β-xylosyl)galactoside	0	0	0	0	0	1	1	1	1	1	1	0
15	epicatechin derivative	0	1	1	1	1	1	1	1	1	1	1	1
16	epicatechin derivative	0	1	1	1	1	1	1	1	1	1	1	1
17	quercetin rhamnoside-hexoside	1	1	1	1	1	1	1	1	1	1	1	1
18	hyperoside	1	1	1	1	1	1	1	1	1	1	1	1
19	quercetin dirhamnoside	0	1	0	0	0	1	0	0	0	0	0	1
20	rutin	1	1	1	1	1	1	1	1	1	1	1	1
21	isoquercitrin	1	1	1	1	1	1	1	1	1	1	1	1
22	procyanidin B-type dimer	0	0	0	1	1	0	0	1	0	1	1	1
23	procyanidin B-type trimer	0	0	0	1	1	0	0	1	0	1	0	1
24	quercetin hexoside derivative	1	1	1	0	1	0	1	0	0	0	0	1
25	quercetin hexoside derivative	1	1	1	0	1	0	1	0	0	0	0	0
26	kaempferol rhamnoside-hexoside	1	1	1	1	1	1	0	1	0	1	0	1
27	quercetin rhamnoside-hexoside	0	1	1	1	1	1	0	0	1	1	1	0
28	quercitrin	1	1	1	1	1	1	0	1	1	1	1	1
29	dicaffeoylquinic acid isomer	1	1	1	1	1	1	1	1	1	1	0	0
30	quercetin hexoside derivative	1	1	0	0	0	0	0	0	0	0	0	1
31	dicaffeoylquinic acid isomer	1	1	1	0	1	1	1	1	1	1	0	1
32	Unknown compound	1	1	1	1	1	1	1	1	1	1	1	1
33	kaempferol rhamnoside-hexoside	0	1	0	0	0	0	0	1	1	1	0	1
34	Unknown compound	1	1	1	1	1	1	1	1	1	1	1	1
Sample coding system
S1	C. integerrimus
S2	C. Tomentosus
S3	C. melanocarpus
S4	C. lucidus
S5	C. divaricatus
S6	C. horizontalis
S7	C. nanshan
S8	C. hjelmqvistii
S9	C. dielsianus
S10	C. splendens
S11	C. bullatus
S12	C. zabelii

## Sheet: Mišić
Binary metabololomic data from Misic et al.
		Samples
No	Metabolite	S1	S2	S3	S4	S5	S6	S7	S8	S9	S10	S11	S12
1	Syringic acid	1	1	1	1	1	1	1	1	1	1	1	1
2	Syringic acid O-hexoside	1	1	1	1	1	1	1	1	1	1	1	1
3	Protocatechuic acid	0	1	1	0	1	1	1	0	0	1	0	0
4	Hydroxybenzoic acid O-hexoside	1	1	1	1	1	1	1	1	1	1	1	1
5	Vanillic acid	1	1	1	1	1	0	1	1	1	1	0	1
6	Caffeoylquinic acid	0	1	1	1	0	1	1	1	1	0	1	0
7	Aesculin	1	1	1	1	1	1	1	1	1	1	0	1
8	Cinnamic acid	1	1	1	0	1	1	1	1	0	1	1	1
9	3–O–Caffeoylquinic acid	0	1	1	1	1	1	1	1	1	1	1	1
10	Caffeoylquinic acid	0	1	1	1	1	1	1	1	1	1	1	1
11	Caffeic acid	1	1	1	1	1	1	1	1	1	1	0	1
12	Unidentified caffeic acid derivative	1	1	1	1	0	1	1	1	1	1	1	1
13	Unidentified caffeic acid derivative	1	1	1	0	1	0	0	0	0	1	1	1
14	Dimethoxy cinnamic acid	1	1	1	1	1	1	1	1	1	1	1	1
15	Dicaffeoylquinic acid 1	0	0	0	0	0	0	0	1	0	0	0	1
16	Dicaffeoylquinic acid 2	0	1	1	0	1	1	0	1	1	1	1	1
17	Rosmarinic acid	1	1	1	1	1	1	1	1	1	1	1	1
18	Dicaffeoylquinic acid 3	0	1	1	1	1	1	1	1	1	1	1	1
19	Ferulic acid	1	1	1	1	1	1	1	1	1	1	1	1
20	Luteolin	1	1	1	1	1	1	1	1	1	1	0	1
21	Apigenin	1	1	1	1	1	1	1	1	1	1	0	1
22	Chrysin	1	1	1	1	0	0	0	0	0	1	0	1
23	Acacetin	1	1	1	1	1	1	1	1	1	1	1	1
24	Rutin	0	1	1	1	1	1	0	1	1	1	1	1
25	Kaempferol O-hexoside	1	1	1	0	0	1	1	1	1	0	1	0
26	Quercetin	1	1	1	1	1	1	1	1	1	1	0	1
27	Kaempferol	1	1	1	1	0	0	0	1	1	1	0	1
28	Quercetin dimethyl ether	1	1	1	1	1	1	1	1	1	1	1	1
29	Kaempferol monomethyl ether	1	1	1	1	1	0	1	1	1	1	1	1
30	Kaempferol dimethyl ether 1	1	1	1	1	1	1	1	1	1	1	1	1
31	Quercetin trimethyl ether	1	1	1	1	0	1	1	1	1	1	1	1
32	Galangin	1	1	1	1	1	0	1	1	1	1	0	1
33	Kaempferol dimethyl ether 2	1	1	0	0	0	1	1	1	1	1	1	0
34	Quercetin tetramethyl ether	1	1	0	0	0	1	1	1	1	1	0	1
35	Naringenin	1	1	1	1	1	0	1	1	1	1	0	1
36	Hesperetin	0	0	0	0	1	0	0	1	0	0	0	0
37	Pinocembrin	1	1	0	1	1	1	0	1	0	1	0	1
Sample coding system
S1	Nepeta cataria L.
S2	Nepeta ernesti-mayeri
S3	Nepeta x faassenii
S4	Nepeta grandiflora
S5	Nepeta mussinii
S6	Nepeta nervosa
S7	Nepeta pannonica
S8	Nepeta parnassica
S9	Nepeta rtanjensis
S10	Nepeta sibirica
S11	Nepeta sibthorpii
S12	Nepeta spicata

## Sheet: Mrktchyan
Binary metabololomic data from Mrktchyan et al.
		Samples
No	Metabolite	S1	S2	S3	S4	S5	S6	S7	S8	S9	S10	S11	S12	S13	S14	S15	S16	S17	S18	S19	S20	S21	S22	S23	S24	S25	S26	S27	S28	S29	S30	S31
1	Lionoleic	1	1	1	1	1	1	1	1	1	1	1	1	1	1	1	1	1	1	1	1	1	1	1	1	1	1	1	1	1	1	1
2	Oleic	1	0	0	0	0	1	1	0	0	0	0	1	0	1	1	1	1	0	0	0	0	0	0	1	0	1	1	1	1	1	1
3	Palmitic	1	1	1	1	1	1	1	1	1	1	1	1	1	1	1	1	1	1	1	1	1	1	1	1	1	1	1	1	1	1	1
4	Stearic	1	1	1	1	1	0	0	1	1	1	1	0	1	1	0	1	0	1	1	1	1	1	0	1	1	1	1	1	1	1	1
5	Myristic	0	0	1	0	0	0	0	0	1	1	0	0	0	0	0	1	0	0	0	1	0	0	0	0	0	0	0	0	1	1	0
Sample coding system
S1	C. bisporus C406
S2	C. curtus C71
S3	C. curtus C311
S4	C. disseminatus C50
S5	C. disseminatus Cd-30
S6	C. disseminatus Gp8Da
S7	C. domesticus C72
S8	C. ellisii C140
S9	C. micaceus 15-2C
S10	C. micaceus 19-1C
S11	C. aff. radians I 1-1C
S12	C. aff. radians I L2C
S13	C. aff. radians II C35
S14	C. aff. radians III Cb1
S15	C. xanthothrix C144
S16	C. xanthothrix C482
S17	Coprinellus sp. G2-1S
S18	C. cinerea Amut Bmut
S19	C. cothurnata C145
S20	C. gonophylla C399
S21	C. lagopides C262
S22	C. maysoidispora C219
S23	C. strossmayeri 17-C
S24	C. strossmayeri 15-2C
S25	C. strossmayeri I-1S
S26	C. strossmayeri 15-1C
S27	C. comatus 6S
S28	C. comatus 10-C
S29	C. comatus C108
S30	C. comatus IV
S31	C. patouillardii C9

[truncated: 1 more sheets: Xu]
